# Supplementary material for: Application of QSAR Approach to Assess the Effects of Organic Pollutants on Bacterial Virulence Factors
Source: Microorganisms. 2023 May 24;11(6):1375. doi: 10.3390/microorganisms11061375 (PMC10301662; doi:10.3390/microorganisms11061375)
Supplement: Supplementary file 1 [file microorganisms-11-01375-s001.zip]

Archive with 1 entries (1 files):
- microorganisms-2367273-supplementary.pdf
